# Supplementary material for: HfO2-Based Reconfigurable Radio Frequency Switches for All-Memristor Multistate Attenuator
Source: Nanomaterials (Basel). 2026 May 15;16(10):605. doi: 10.3390/nano16100605 (PMC13209425; doi:10.3390/nano16100605)
Supplement: Supplementary file 1 [file nanomaterials-16-00605-s001.zip]

Archive with 1 entries (1 files):
- nanomaterials-4309081-supplementary.pdf
